# Supplementary material for: Ticks Infesting Dogs in Khyber Pakhtunkhwa, Pakistan: Detailed Epidemiological and Molecular Report
Source: Pathogens. 2023 Jan 6;12(1):98. doi: 10.3390/pathogens12010098 (PMC9862609; doi:10.3390/pathogens12010098)
Supplement: Supplementary file 1 [file pathogens-12-00098-s001.zip]

Archive with 1 entries (1 files):
- pathogens-2016204-supplementary.pdf
